# Supplementary material for: Potential Involvement of NSD1, KRT24 and ACACA in the Genetic Predisposition to Colorectal Cancer
Source: Cancers (Basel). 2022 Jan 29;14(3):699. doi: 10.3390/cancers14030699 (PMC8833793; doi:10.3390/cancers14030699)
Supplement: Supplementary file 1 [file cancers-14-00699-s001.zip]

Archive with 1 entries (1 files):
- cancers-1579787-supplementary.pdf
